# Supplementary material for: Effects of early life adversity and sex on dominance in European starlings
Source: Anim Behav. 2017 Jun;128:51–60. doi: 10.1016/j.anbehav.2017.03.026 (PMC5478363; doi:10.1016/j.anbehav.2017.03.026)
Supplement: Supplementary file 1 [file mmc1.csv]

	BirdID	Family	Bird	Sex	Amount	Work	Treat	David.1	D.Rank1	S.Rank1	Simple.1	David.2	D.Rank2	S.Rank2	Simple.2	David.3	D.Rank3	S.Rank3	Simple.3	David.O	D.RankO	S.RankO	Simple.O	Elo.Final	Elo.Rank	RelPerch.1	RelPerchR.1	RelPerch.2	RelPerchR.2	RelPerch.3	RelPerchR.3	RelPerch.O	RelPerchR.O	TopTime.1	TopTime.2	TopTime.3	TopTime.O	MeanTop	Ltars1D56	Ltars2D56	Rtars1D56	Rtars2D56	MeanTars	Weight.1	Weight0	Weight1	Weight2	Weight3	MeanWeight
1	DGRBLK	DGR	BLK	M	Plenty	Easy	PE	-1.27	3	3	-12	-0.08	3	3	-2	1.11	2	3	0	-0.6	3	3	-14	1071	2	0.35	2	0.19	4	0.15	4	0.24	2	1272	1260	202	2734	911.33	28.78	28.85	29.35	29.51	29.1225	69.5	69.6	74	76.1	73	73.175
2	DGRBLU	DGR	BLU	F	Plenty	Hard	PH	1.01	2	2	5	0.13	2	1	5	0	3	3	0	0.71	2	2	10	924	3	0.23	3	0.24	2.5	0.21	3	0.2	4	95	1197	639	1931	643.67	29.03	29.01	28.57	29.06	28.9175	69.5	69.3	70.9	73.5	72.1	71.45
3	DGRWHI	DGR	WHI	M	Lean	Easy	LE	2.65	1	1	20	0.28	1	2	3	1.75	1	1	7	1.48	1	1	30	1147	1	0.11	4	0.24	2.5	0.29	2	0.23	3	106	660	1473	2239	746.33	29.02	29.02	29.81	29.83	29.42	72.2	73.1	75.9	78.6	76.6	76.05
4	DGRYEL	DGR	YEL	M	Lean	Hard	LH	-2.39	4	4	-13	-0.33	4	4	-6	-2.86	4	4	-7	-1.59	4	4	-26	858	4	0.65	1	0.65	1	0.62	1	0.65	1	7913	5498	5522	18933	6311	28.34	28.25	28.65	28.54	28.445	74.2	75.7	76.1	78.3	77.8	76.975
5	GRNBLK	GRN	BLK	F	Lean	Hard	LH	0.16	2	2	9	0.11	3	2	9	0.21	2	2	2	0.19	2	2	20	1037	2	0.21	4	0.2	3	0.26	3	0.22	4	661	1606	1336	3603	1201	27.52	27.73	28.03	27.8	27.77	68.6	68.9	67.2	69.3	66.8	68.05
6	GRNBLU	GRN	BLU	M	Lean	Easy	LE	5.58	1	1	44	5.16	1	1	41	5.56	1	1	60	5.43	1	1	145	1500	1	0.27	2.5	0.36	1	0.12	4	0.27	1	2230	4311	816	7357	2452.33	29	28.85	29.59	29.31	29.1875	86.5	76.6	78	80.9	77.5	78.25
7	GRNWHI	GRN	WHI	F	Plenty	Hard	PH	-0.11	3	3	3	0.4	2	3	2	0.02	3	3	-8	0.16	3	3	-3	1011	3	0.27	2.5	0.21	2	0.3	2	0.26	2	2120	1169	2977	6266	2088.67	30.1	29.86	30.51	30.48	30.2375	69.9	72.9	72.2	71.6	71.3	72
8	GRNYEL	GRN	YEL	F	Plenty	Easy	PE	-5.64	4	4	-56	-5.67	4	4	-52	-5.79	4	4	-54	-5.77	4	4	-162	452	4	0.29	1	0.12	4	0.33	1	0.25	3	1233	394	981	2608	869.33	29.85	29.14	29.48	29.86	29.5825	75.7	73.9	74.7	75.9	71.7	74.05
9	GRYBLK	GRY	BLK	M	Lean	Easy	LE	0.87	2	2	6	2.49	1	1	18	0.75	3	3	-1	1.78	2	2	23	1107	3	0.19	4	0.27	3.5	0.38	2	0.28	3	993	2263	4143	7399	2466.33	27.52	28.15	28.54	28.35	28.14	78.9	79.4	82.4	82.3	84.1	82.05
10	GRYBLU	GRY	BLU	F	Lean	Hard	LH	5.33	1	1	9	1.9	2	2	11	2.25	1	1	16	2.76	1	1	36	1152	1	0.4	2	0.29	2	0.41	1	0.36	2	2028	2622	3074	7724	2574.67	28.33	28.29	28.52	28.15	28.3225	68.5	68.4	69	70.2	70.4	69.5
11	GRYWHI	GRY	WHI	F	Plenty	Hard	PH	-4.27	4	4	-12	-5.79	4	4	-37	-3.94	4	4	-18	-5.23	4	4	-67	618	4	0.38	3	0.27	3.5	0.09	4	0.27	4	3309	1309	206	4824	1608	30.3	29.65	30.15	30.14	30.06	88.5	80.1	80.1	80.3	83.4	80.975
12	GRYYEL	GRY	YEL	M	Plenty	Easy	PE	-1.93	3	3	-3	1.39	3	3	8	0.94	2	2	3	0.69	3	3	8	1123	2	0.44	1	0.45	1	0.28	3	0.39	1	2048	3109	713	5870	1956.67	29.61	29.36	29.98	30.02	29.7425	83.8	78.5	78.3	78.8	77.5	78.275
13	ORABLK	ORA	BLK	F	Plenty	Hard	PH	2.4	1	1	5	0.64	2	2	6	1.82	2	2	-3	1.2	2	2	8	1068	2	0.2	4	0.44	2	0.39	1	0.34	2.5	800	4126	3066	7992	2664	31.34	31	31.41	30.92	31.1675	67.7	71	72.7	73.6	75.6	73.225
14	ORABLU	ORA	BLU	F	Plenty	Easy	PE	-2.87	4	4	-6	-4.8	4	4	-11	-5.56	4	4	-17	-4.13	4	4	-34	608	4	0.27	3	0.16	4	0.16	4	0.19	3	704	888	480	2072	690.67	29.82	29.44	29.4	30.11	29.6925	70.3	70.3	71.1	70.6	70.9	70.725
15	ORAWHI	ORA	WHI	M	Lean	Hard	LH	-1	3	3	-2	0.06	3	3	-8	-2	3	3	-5	-1.13	3	3	-15	781	3	0.37	2	0.47	1	0.25	3	0.37	1	1099	1981	1270	4350	1450	28.63	28.16	29.32	29.05	28.79	74.4	72	74.4	73.8	73.8	73.5
16	ORAYEL	ORA	YEL	M	Lean	Easy	LE	1.47	2	2	3	4.1	1	1	13	5.73	1	1	25	4.06	1	1	41	1543	1	0.47	1	0.25	3	0.28	2	0.34	2.5	4459	1524	1248	7231	2410.33	28.05	28.53	28.99	28.56	28.5325	78.5	78	77.7	77.7	80.2	78.4
17	PBLBLK	PBL	BLK	F	Lean	Hard	LH	-3.27	4	3	-8	-3.87	4	4	-11	-1.19	4	4	-6	-2.37	4	4	-25	936	2	0.12	3	0.23	3	0.3	3	0.23	3	774	691	2196	3661	1220.33	29.06	29.15	28.53	29.11	28.9625	69.4	69.2	69.7	70.2	71.5	70.15
18	PBLBLU	PBL	BLU	M	Lean	Easy	LE	-0.5	3	4	-11	0	2	2	4	0.46	2	2	1	-0.79	3	2	-6	986	3	0.43	1	0.42	2	0.42	1	0.42	2	3354	1615	3441	8410	2803.33	28.64	28.94	28.8	28.95	28.8325	68.6	75.4	75.9	76	77.3	76.15
19	PBLWHI	PBL	WHI	M	Plenty	Easy	PE	3.94	1	1	24	4.33	1	1	15	0	3	3	0	3.16	1	1	39	892	4	0.09	4	0.12	4	0.03	4	0.09	4	293	1005	518	1816	605.33	29.72	30.08	30.42	30.18	30.1	76.9	73.9	75.4	74.8	76.5	75.15
20	PBLYEL	PBL	YEL	F	Plenty	Hard	PH	-0.17	2	2	-5	-0.47	3	3	-8	0.73	1	1	5	0	2	3	-8	1186	1	0.32	2	0.53	1	0.39	2	0.44	1	1685	7248	1629	10562	3520.67	28.55	28.2	28.41	28.44	28.4	67.9	63.9	67.1	66.9	68.5	66.6
21	PINBLK	PIN	BLK	F	Plenty	Hard	PH	1.79	1	1	3	1.97	1	1	10	2.77	1	1	40	2.37	1	1	53	1234	1	0.27	2	0.53	1	0.17	2	0.36	1	1228	3107	418	4753	1584.33	29.21	28.76	29.53	29.34	29.21	69.1	68.2	70.1	71	71	70.075
22	PINBLU	PIN	BLU	F	Plenty	Easy	PE	-6	3	2	-6	-6	3	2	-10	-6	3	3	-25	-6	3	2	-41	561	3	0.28	1	0.12	3	0.23	1	0.19	3	1231	1519	1425	4175	1391.67	28.76	28.53	28.83	28.55	28.6675	69.1	67.9	67.9	69	69.4	68.55
23	PINYEL	PIN	YEL	M	Lean	Easy	LE	1.2	2	2	-6	0.59	2	3	-16	1.41	2	2	-22	0.95	2	3	-44	1138	2	0.14	3	0.32	2	0.13	3	0.22	2	199	116	206	521	173.67	27.4	27.54	28.43	28.11	27.87	68.9	68.3	70.5	71.8	70.6	70.3
24	PURBLK	PUR	BLK	M	Plenty	Easy	PE	-3	3.5	4	-12	-3	3.5	3	-3	-2	3	4	-17	-2	3	4	-32	745	3	0.22	2	0.29	2	0.21	2	0.25	2	261	160	670	1091	363.67	29.26	29.77	29.85	30.25	29.7825	75.7	80.1	77.6	79.7	79.2	79.15
25	PURBLU	PUR	BLU	M	Lean	Hard	LH	2.6	2	2	6	1.57	2	2	2	3.45	2	2	9	3.33	2	2	17	1271	2	0.38	1	0.57	1	0.19	3	0.43	1	1476	3528	547	5551	1850.33	27.96	27.94	28.08	28.38	28.09	68	72.8	72.4	74.5	72.6	73.075
26	PURWHI	PUR	WHI	M	Lean	Easy	LE	3.4	1	1	13	4.43	1	1	11	4.55	1	1	21	4.67	1	1	45	1309	1	0.1	3	0.26	3	0.25	1	0.19	3	616	1221	536	2373	791	28.96	28.76	29.56	29.37	29.1625	73.7	75.7	75.9	78.7	76.7	76.75
27	PURYEL	PUR	YEL	F	Plenty	Hard	PH	-3	3.5	3	-7	-3	3.5	4	-10	-6	4	3	-13	-6	4	3	-30	675	4	0.04	4	0.24	4	0.09	4	0.14	4	80	245	328	653	217.67	28.53	28.78	29.17	28.93	28.8525	69.6	71.9	72.8	74.4	75.4	73.625
28	REDBLK	RED	BLK	M	Lean	Easy	LE	-1.11	3	4	-6	-1.2	3	3	-3	0	2.5	3	-2	-1.33	3	3	-11	935	3	0.26	2	0.27	2	0.31	2.5	0.28	2	603	426	1472	2501	833.67	29.98	29.73	29.42	30.1	29.8075	71.1	73.1	70	72	73.9	72.25
29	REDBLU	RED	BLU	M	Plenty	Hard	PH	3	1	2	3	2	2	2	1	0	2.5	2	-1	2.5	2	2	3	1031	2	0.55	1	0.54	1	0.5	1	0.54	1	3551	5516	2510	11577	3859	31.06	30.7	30.46	30.68	30.725	76.3	76.4	78	77.5	79.6	77.875
30	REDWHI	RED	WHI	F	Plenty	Easy	PE	2.61	2	1	6	4.76	1	1	12	4.5	1	1	14	4.39	1	1	32	1328	1	0.16	3	0.15	3	0.06	3	0.12	4	615	393	389	1397	465.67	28.99	29.16	29.06	28.51	28.93	69.9	70.9	70.4	70.7	71.4	70.85
31	REDYEL	RED	YEL	F	Lean	Hard	LH	-4.5	4	3	-3	-5.56	4	4	-10	-4.5	3	4	-11	-5.56	4	4	-24	706	4	0.05	4	0.09	4	0.31	2.5	0.17	3	162	198	1586	1946	648.67	28.12	28.29	28.26	28.48	28.2875	64.2	64.7	66.8	66.1	67.1	66.175
[truncated: 8 more columns]
