# Supplementary material for: Effects of early life adversity and sex on dominance in European starlings
Source: Anim Behav. 2017 Jun;128:51–60. doi: 10.1016/j.anbehav.2017.03.026 (PMC5478363; doi:10.1016/j.anbehav.2017.03.026)
Supplement: Supplementary file 2 [file mmc2.zip]

Archive with 1 entries (1 files):
- analysis.r
