# Supplementary material for: Effects of early life adversity and sex on dominance in European starlings
Source: Anim Behav. 2017 Jun;128:51–60. doi: 10.1016/j.anbehav.2017.03.026 (PMC5478363; doi:10.1016/j.anbehav.2017.03.026)
Supplement: Supplementary file 2 [file mmc2.zip › analysis.r]

# R script for data analysis in 'Effects of early-life adversity and sex on dominance in European starlings, Sturnus vulgaris'
# NB. The variable referred to in the manuscript as Effort is called Work in the dataset and script
# The variable called delta TL in the paper is called 'verhulst5.56' in the dataset and script
# The variables in the data called 'Simple' are just the number of contests won versus lost; they produce much the same result as the David's scores
# Apart from that most things should be self-explanatory


###Packages####
library(lme4)
library(psych)
library(MASS)
library(AICcmodavg)
library(GGally)
library(ggplot2)
library(dplyr)
library(gridExtra)

####Get data####
d=read.csv("dominancedata.csv")

###How do the birds of different experimental groups compare in size and weight at time of experiment?#####
summary(lm(Weight1~MeanTars + Sex + Amount*Work, data=d))
summary(lm(MeanTars ~ Sex + Amount*Work, data=d))
describeBy(d$MeanTars, d$Amount)
describeBy(d$MeanTars, d$Work)

###Association between David's score and final Elo-rating####
cor(d$Elo.Final, d$David.O)
cor.test(d$Elo.Final, d$David.O)

#### Top time versus relperch as measures of perch position#####
cor(select(d, RelPerch.1, RelPerch.2, RelPerch.3, RelPerch.O, TopTime.1, TopTime.2, TopTime.3, TopTime.O))


####Stability of bowl dominance####
f<-ggpairs(dplyr::select(d, David.1, David.2, David.3, David.O), columnLabels=c("Week 1", "Week 2", "Week 3", "Overall"), diag=list(continuous="blankDiag"), upper=list(continuous="smooth"), lower=list(continuous="smooth"))  
f<- f + 
  theme_bw() + 
  theme(axis.line=element_line(colour="black"), 
        panel.grid.major=element_blank(),
        panel.grid.minor=element_blank(), 
        panel.background=element_blank(), 
        axis.line=element_line())  
png("figure2.png", units="in", res=300, height=6, width=6)
print(f, left = 0.2, bottom = 0.2)
dev.off()
ICC(dplyr::select(d, David.1, David.2, David.3, David.O))
ICC(dplyr::select(d, David.1, David.2, David.3))

###Stability of perch position#####
f<-ggpairs(dplyr::select(d, RelPerch.1, RelPerch.2, RelPerch.3, RelPerch.O), columnLabels=c("Week 1", "Week 2", "Week 3", "Overall"), diag=list(continuous="blankDiag"), lower=list(continuous="smooth"), upper=list(continuous="smooth"))  
f<- f + 
  theme_bw() + 
  theme(axis.line=element_line(colour="black"), 
        panel.grid.major=element_blank(),
        panel.grid.minor=element_blank(), 
        panel.background=element_blank(), 
        axis.line=element_line())  
f
png("figure3.png", units="in", res=300, height=6, width=6)
print(f, left = 0.2, bottom = 0.2)
dev.off()
ICC(dplyr::select(d, RelPerch.1, RelPerch.2, RelPerch.3, RelPerch.O))

####Relationship between perch position and bowl dominance####
f=ggplot(d, aes(x=David.O, y=RelPerch.O)) +
  geom_smooth(method="lm") + 
  geom_point() + 
  theme_bw() + 
  xlab("Overall dominance") + 
  ylab("Overall perch position")
f
cor.test(d$David.O, d$RelPerch.O)

####Dominance: main model selection#####
m1=lm(David.O~Amount+Work, data=d)
m2=lm(David.O~Amount*Work, data=d)
m3=lm(David.O~Amount+Work+Sex, data=d)
m4=lm(David.O~Amount*Work+Sex, data=d)
m5=lm(David.O~Amount+Sex, data=d)
m6=lm(David.O~Work+Sex, data=d)
m7=lm(David.O~Sex, data=d)
m8=lm(David.O~1, data=d)
m9=lm(David.O~Amount*Work*Sex, data=d)
m10=lm(David.O~Amount+Work*Sex, data=d)
m11=lm(David.O~Amount*Sex+Work, data=d)
m12=lm(David.O~Amount*Sex, data=d)
m13=lm(David.O~Work*Sex, data=d)
m14=lm(David.O~Work, data=d)
m15=lm(David.O~Amount, data=d)

mod.names=c("Amount + Work", "Amount * Work", "Amount + Work + Sex", "Amount * Work + Sex", "Amount + Sex", "Work + Sex", "Sex", "Intercept only", "Amount * Work * Sex", "Amount + Work * Sex", "Work + Amount * Sex", "Amount * Sex", "Work * Sex", "Work", "Amount")
aictab(cand.set=list(m1, m2, m3, m4, m5, m6, m7, m8, m9, m10, m11, m12, m13, m14, m15), modnames=mod.names)
summary(m7)
confint(m7)

###Dominance: Body weight and tarsus #####
m16=lm(David.O~Sex+MeanTars+Weight1, data=d)
m17=lm(David.O~Sex+MeanTars, data=d)
m18=lm(David.O~Sex+Weight1, data=d)
m19=lm(David.O~Weight1, data=d)
m20=lm(David.O~MeanTars, data=d)

aictab(cand.set=list(m7, m16, m17, m18, m19, m20), modnames=c("Sex", "Sex + Tarsus + Weight", "Sex + Tarsus", "Sex + Weight", "Weight", "Tarsus"))

####Dominance: telomeres#####
# Best model from main model selection
mt1=lm(David.O~Sex, data=subset(d, !is.na(verhulst5.56)))
# Delta TL models
mt2=lm(David.O~Sex+verhulst5.56, data=subset(d, !is.na(verhulst5.56)))
mt3=lm(David.O~verhulst5.56, data=subset(d, !is.na(verhulst5.56)))
aictab(cand.set=list(mt1, mt2, mt3), modnames=c("Sex", "Sex + DTA", "DTA"))

###Perch position: main model selection#####
p1=lm(RelPerch.O~Amount+Work, data=d)
p2=lm(RelPerch.O~Amount*Work, data=d)
p3=lm(RelPerch.O~Amount+Work+Sex, data=d)
p4=lm(RelPerch.O~Amount*Work+Sex, data=d)
p5=lm(RelPerch.O~Amount+Sex, data=d)
p6=lm(RelPerch.O~Work+Sex, data=d)
p7=lm(RelPerch.O~Sex, data=d)
p8=lm(RelPerch.O~1, data=d)
p9=lm(RelPerch.O~Amount*Work*Sex, data=d)
p10=lm(RelPerch.O~Amount+Work*Sex, data=d)
p11=lm(RelPerch.O~Amount*Sex+Work, data=d)
p12=lm(RelPerch.O~Amount*Sex, data=d)
p13=lm(RelPerch.O~Work*Sex, data=d)
p14=lm(RelPerch.O~Work, data=d)
p15=lm(RelPerch.O~Amount, data=d)

mod.names=c("Amount + Work", "Amount * Work", "Amount + Work + Sex", "Amount * Work + Sex", "Amount + Sex", "Work + Sex", "Sex", "Intercept only", "Amount * Work * Sex", "Amount + Work * Sex", "Work + Amount * Sex", "Amount * Sex", "Work * Sex", "Amount", "Work")
aictab(cand.set=list(p1, p2, p3, p4, p5, p6, p7, p8, p9, p10, p11, p12, p13, p14, p15), modnames=mod.names)

best=list(p6, p13)
aictab(best)
summary(p6)
confint(p6)
summary(p13)
confint(p13)

###Perch position: Tarsus and weight#####
p16=lm(RelPerch.O~Sex*Work+MeanTars+Weight1, data=d)
p17=lm(RelPerch.O~Sex*Work+MeanTars, data=d)
p18=lm(RelPerch.O~Sex*Work+Weight1, data=d)
p19=lm(RelPerch.O~Weight1, data=d)
p20=lm(RelPerch.O~MeanTars, data=d)

aictab(cand.set=list(p6, p13, p14, p15, p16, p17, p18), modnames=c("Sex + Work", "Sex * Work", "Sex * Work + Weight + Tarsus", "Sex * Work + Tarsus", "Sex * Work + Weight", "Weight", "Tarsus"))

###Perch position: telomeres####
# Best models from main model selection
pt1=lm(RelPerch.O~Sex*Work, data=subset(d, !is.na(verhulst5.56)))
pt2=lm(RelPerch.O~Sex+Work, data=subset(d, !is.na(verhulst5.56)))

# Delta TL models
pt3=lm(RelPerch.O~Sex*Work+verhulst5.56, data=subset(d, !is.na(verhulst5.56)))
pt4=lm(RelPerch.O~Sex*Work*verhulst5.56, data=subset(d, !is.na(verhulst5.56)))
pt5=lm(RelPerch.O~verhulst5.56, data=subset(d, !is.na(verhulst5.56)))
pt6=lm(RelPerch.O~Sex+Work+verhulst5.56, data=subset(d, !is.na(verhulst5.56)))
pt7=lm(RelPerch.O~Sex+Work*verhulst5.56, data=subset(d, !is.na(verhulst5.56)))
pt8=lm(RelPerch.O~Sex*verhulst5.56+Work, data=subset(d, !is.na(verhulst5.56)))

aictab(cand.set=list(pt1, pt2, pt3, pt4, pt5, pt6, pt7,pt8), modnames=c("Sex * Work", "Sex + Work", "Sex * Work + DTA", "Sex * Work * DTA", "DTA", "Sex + Work + DTA", "Sex + Work * DTA", "Sex * DTA + Work"))

best=list(pt1, pt6, pt3, pt2)
aictab(best)
modavg(best, parm="verhulst5.56")

####Figure for the weak delta TL effect on perch position ######
d$residperch=lm(RelPerch.O~Work*Sex, data=d)$residuals
ff=ggplot(d, aes(x=verhulst5.56, y=residperch)) + 
  geom_point() + 
  geom_smooth(method="lm") + 
  theme_bw() + 
  xlab("Developmental telomere attrition") + 
  ylab("Residual average perch position")
ff

### Plot of the group effects (figure 4 of paper) ####
fa=ggplot(d, aes(x=Sex, y=David.O)) + 
  geom_boxplot(fill="white")+ 
  theme_bw() + 
  theme(panel.grid.major=element_blank(), 
        panel.grid.minor=element_blank()) + 
  ylab("Dominance (David's score)") + 
  annotate("text", x = 0.75, y = 5, label = "(a)", size=5)
fa

d$Work=factor(d$Work, levels=c("Hard", "Easy"))
fb=ggplot(d, aes(x=Sex, y=RelPerch.O, fill=Work)) + 
  geom_boxplot() +
  theme_bw() + 
  theme(panel.grid.major=element_blank(), 
        panel.grid.minor=element_blank()) + 
  scale_fill_manual(name="Effort", values=c("grey40", "grey80")) + 
  ylab("Average perch position") +
  annotate("text", x = 0.75, y = 0.625, label = "(b)", size=5)
fb

png("figure4.png", res=300, units="in", width=6, height=4)
grid.arrange(fa, fb, ncol=2, widths=c(0.33, 0.67))
dev.off()
